# Supplementary material for: The role of 18F-FDG PET/CT in patients with diffuse large B-cell lymphoma after radioimmunotherapy using 131I-rituximab as consolidation therapy
Source: PLoS One. 2022 Sep 26;17(9):e0273839. doi: 10.1371/journal.pone.0273839 (PMC9512194; doi:10.1371/journal.pone.0273839)
Supplement: S1 Data — (XLSX) [file pone.0273839.s001.xlsx]

## Sheet: patient
No	sex	calculAge	LDH	bulky	stage	ECOG	Extranodal	IPI	cycle	CR	earlyCR	Toxicity	Gr3 Tox	toxicity detail	anemia	Gr3anemia	Neutropenia	Gr3Npenia	Thrombocytopenia	Gr3Tpenia	relapse	dead	FU loss	PET or PET/CT	SUVmax_1	MTV_1	SUVmean	TLG_1	제일높은 SUVmax	lesions.	largest tumor size
1	1	48.3123	2087	1	2	1	0	1	6	1	0	0	0		0	0	0	0	0	0	0	0	1	1	34	264.42	22.93	6063.31	left cervical, left SCL	left neck, left SCL, right neck, mediastinal, left axilla	9.4
2	0	56.7781	1542	0	4	2	2	4	6	1	1	1	1	gr1 neuropathy,gr3 neutropenia, Gr2 T-penia	1	0	1	1	1	1	1	1	0	1	11.1	911.34	3.11	2829.92	uterus	abdominopelvic LN chains, mesentery, presacral area, and bone(sacrum), uterus	6.4
3	1	45.2137	561	0	4	1	2	2	6	1	1	1	0	Gr1 nausea	0	0	0	0	0	0	1	1	0	1	16.9	39.82	6.48	257.83	Right supraclavicular	both tonsil, right IJC, both submandibular, right supraclavicular, both axillar 및 both inguinal lymph nodes들과 right anterior and posterior shoulder, both arm, left posterior back, lower abdomen, buttock, pubic area, perineal area, spleen	2.2
4	1	64.9151	1673	0	3	1	0	3	6	1	1	1	0		0	0	1	0	1	0	1	1	1	1	11.2	231.51	5.52	1277.95	both neck	both neck(left neck/SUV=11.2), supraclavicular, mediastinum, both axilla(left/SUV=8.2), abdominopelvic area (retroperitoneal nodes 에서(SUV=6.5), external iliac nodes	4.5
5	0	71.0438	1794	0	4	2	3	5	8	1	0	0	0		0	0	0	0	0	0	0	0	1	1	67.4	393.65	9.44	3714.19	abdomino pelvic	tonsil, IJC, axillary lymphatic chain, internal mammary mediastinum, abdomino-pelvic lymphatics(portahepatis~external iliac)의 LNs들에 산재되어 있고, paraaortic, aortic caval, caval area 등에 conglomeration된 부위에서 가장 intense한 hypermetabolism이 관찰됨(SUV=67.4). (range:1.7 ~ 67.4). 2. Liver(SUV=15.2 / BG liver=1.9)와 spleen	5.3
6	1	47.8548	1225	0	4	1	4	3	6	0	0	1	0		0	0	1	0	0	0	1	1	0	1	38.4
7	1	44.0603	452	1	2	1	0	0	6	1	0	1	0		0	0	1	0	0	0	0	0	0	1	17.7	55.53	11.71	650.57	Rt. Neck	left retropharyngeal, both IJC, spinal accessory and both SCL area	7.3
8	1	30.2329	598	0	4	2	6	3	6	1	1	0	0		0	0	0	0	0	0	0	0	0	1	24.8	765.55	13.51	10341	abdominopelvic	both adrenal gland, liver, right kidney, peritoneum, heart, pelvic bone	16.4
9	0	73.0438	1184	0	4	1	3	4	6	1	1	1	1		0	0	1	1	1	0	0	0	1	1	24.9	282.72	11.82	3343.07	LT axilla	Right retropharyngeal space, right tonsil(SUV=20.3), bilateral IJC(SUV=22.8, right), spinal accessory, bilateral SCL, highest mediastinum 및 bilateral axillary space (SUV=24.9, left)에 multiple conglomerated hypermetabolic lesion들이 관찰됨. 2. Diaphragm 하방 : Portocaval, porta hepatis, caval, retrocaval(SUV=22.9), aortocaval 및 paraaortic space (SUV=13.4)에 hypermetabolic lesion들이 관찰됨. 3. Spleen에 two foci…	3.8
10	1	65.126	416	0	3	1	0	2	8	1	0	1	0	Gr1 neuropathy	0	0	1	0	0	0	1	0	0	1	13.2	144.93		912.52	LT. SCL	Diaphragm 상방; Left lower neck, left SCL and left axillary area에 multiple foci of hypermetabolic lesions가 conglomeration 양상으로 관찰됨.(SUV=left SCL:13.2, left axilla:12.9) Right pterygoid(SUV=3.0), both 1st ICS and left epitrochlear area(SUV=2.3)에도 focal hypermetabolic lesion들이 관찰됨. 2. Diaphragm 하방; Right external iliac(SUV=11.0) and left presacral area(SUV=2.8)에 focal hypermetabolic lesion들이 관찰됨.	3.8
11	1	50.9123	1118	0	4	1	2	3	6	1	1	1	0	Gr1 cough	0	0	0	0	0	0	0	0	0	1	17.3	965.28		8366.97	Lt. nasal cavity	Left SCL(SUV=13.9), bilateral paratracheal, paraesophageal(SUV=12.4), and paraspinal areas에 multiple hypermetabolic lesion들이 관찰됨. Right pericardium에도 focal hypermetabolic lesion이 관찰됨. (SUV=4.4) 2. Diaphragm 하방: Bilateral retrocrural, periportal, portocaval, perigastric(SUV=16.9), peripancreatic, splenic(SUV=15.0), mesentery, praaortic, aortocaval(SUV=15.6), retrocaval, bilateral common and extern…	3.3
12	1	51.6767	330	0	3	1	0	1	6	1	0	1	1	Gr1 asthenia	0	0	1	1	0	0	0	0	0	1	20.2	78.98		772.03	LT. neck	Diaphragm 상방: left nasopharynx(SUV=12.5), bilateral tonsils(SUV=18.3), bilateral IJC(SUV=20.2, Lt), left supraglottis, left submandibular, anterior neck(SUV=8.4), and bilateral axillary areas에 multiple focal hypermetabolic lesion들이 관찰됨. 2. Diaphragm 하방: left external iliac area에 focal hypermetabolic lesion(SUV=8.8)이 관찰됨.	2
13	1	59.0438	289	0	4	1	1	1	8	1	0	1	1	G2 abd. Discomfort	0	0	1	1	1	1	0	0	0	1	30.9	91.28		1002.01	sternum	R/O bony metastasis to sternum, L1, and sacrum	6.3
14	1	67.6411	482	1	2	1	0	2	8	1	0	0	0		0	0	0	0	0	0	0	0	0	1	13.4	169.09		907.2	bilateral neck	both IJC, right SCL, right higest mediastinum and jugular notch. 2. R/O Lymphoma involvement in left tonsil.	7.2
15	1	64.7726	332	0	3	1	0	2	6	1	0	1	0		1	0	0	0	0	0	0	0	0	1	21.3	38.34		238.37	Rt. Tnosil	Diaphragm 상방; right tonsil (SUV 21.3), right internal jugular chain (SUV 21.9), left upper internal jugular chain (SUV 4.9), both axillary (SUV right;11.9)에 focal hypermetabolic lesions가 관찰됨 2. Diaphragm 하방; splenic hilum (SUV 7.9), right external iliac (SUV 5.7), right inguinal area에 focal hypermetabolic lesions가 관찰됨 3. Spleen에 a focal hypermetabolic lesion이 관찰됨 (SUV 5.9)	3
16	1	53.5753	379	0	4	1	1	1	6	1	0	0	0	Gr1 myalgia, cough	0	0	0	0	0	0	0	0	0	1	27.53	430.65		4838.62	Rt. CI	Sigmoid colon 부위에 wall thickening과 동반된 conglomerated, intense hypermetabolic lesion (SUVmax 22.6)이 관찰됨. 2. Right common iliac (SUV 26.1) and Rt internal iliac (SUV 23.3) areas에 intense hypermetabolic masses가 관찰됨. 이로 인해 Rt ureter의 obstruction이 의심되고, hydronephrosis가 관찰됨.	9.7
